# Supplementary material for: Copper Foam as Active Catalysts for the Borylation of α, β-Unsaturated Compounds
Source: Int J Mol Sci. 2022 Jul 29;23(15):8403. doi: 10.3390/ijms23158403 (PMC9368805; doi:10.3390/ijms23158403)
Supplement: Supplementary file 1 [file ijms-23-08403-s001.zip]

Archive with 1 entries (1 files):
- ijms-1848343-supplementary.pdf
